# Supplementary material for: Modulation of the colon cancer cell phenotype by pro-inflammatory macrophages: A preclinical model of surgery-associated inflammation and tumor recurrence
Source: PLoS One. 2018 Feb 20;13(2):e0192958. doi: 10.1371/journal.pone.0192958 (PMC5819803; doi:10.1371/journal.pone.0192958)
Supplement: S1 Fig — (XLS) [file pone.0192958.s001.xls]

## Sheet: AR 2
	exp AR-2
	· Aïllar RNA a partir de cèl·lules tractades amb plasma de pacients diluït al 10% en medi de cultiu: Infectats vs. Control, mostres preoperatori (Basal) i postoperatori (4 dies). · Amb els mateixos cultius, recollirem els sobrenedants: incubats amb i sense cèl·lules, els quals seran analitzats amb els kits biòcrates. - Prendrem mostres a les 24h, medi D-MEM+10%FBS (Cultek), glucosa std (25mM=4.50…
	Dia -1: Sembra: DIMARTS HT-29 5,0x10e4/cm2 en plaques de 20 cm2 ( 2 ml medi / placa ) Dia 0: Iniciem el tractament. DIMECRES Dia 1: Recollim medis 24h i lisem les cèl·lules. DIJOUS - Lisi de les cèl·lules a les plaques amb 400ul/placa de tampó de lisi per RNA "Sigma GeneElute".
	Parella M48i / M05c					Parella M51i / M66c

## Sheet: Fig2A
	Growth curve (Figure 2A)
	Number of cells (x105/cm2), expressed as the mean ± eror of a single experiment made in duplicates.
	Statistics in figure 2B.
	HT-29
	CON	0.302548	3.50318	19.8646	mean
		0.0318471	0.0159236	0.835987	error
	MONO-CM	0.302548	3.40764	15.8838	mean
			0.525478	0.199045	error
	MACRO-CM	0.302548	0.753715	4.29936	mean
			0.0884643	0.44586	error
	days	0	3	11
	SW620
	CON	0.201697	1.09076	18.9092	mean
		0.0106146	0.0716561	0.119427	error
	MONO-CM	0.201697	1.12261	18.2325	mean
			0.0238854	0.796178	error
	MACRO-CM	0.201697	0.433121	4.79299	mean
			0.0382166	0.270701	error
	days	0	3	11

## Sheet: Fig2B
	Cell countings at the sixth day of the growth curve shown in figure 2A.
	Number of cells (x105/cm2) from 4 independent experiments.
									%	%		p-values
	HT-29	exp 1	exp 2	exp 3	exp 4		mean	SD	mean	SD
													CON	MONO-CM	MACRO-CM
	CON	5.03185	4.68153	5.58386	5.64756		5.2362	0.399846	100	7.63618		CON
	MONO-CM	3.07856	4.77707	4.84076	4.74522		4.3604	0.740874	83.2742	14.1491		MONO-CM	0.1441
	MACRO-CM	0.540222	1.22435	0.955414	1.28981		1.00245	0.294822	19.1446	5.63046		MACRO-CM	0.0679	0.0679
	SW620	exp 1	exp 2	exp 3	exp 4
													CON	MONO-CM	MACRO-CM
	CON	9.93631	11.9108	8.36518	7.431		9.41083	1.69847	100	18.0481		CON
	MONO-CM	7.45223	8.98089	9.17197	7.57962		8.29618	0.784468	88.1557	8.3358		MONO-CM	0.4652
	MACRO-CM	2.82378	2.76008	3.5828	3.69427		3.21523	0.425728	34.1653	4.52381		MACRO-CM	0.0679	0.0679

## Sheet: Fig2C
	Cell clonogenicity after 24-hour treatment
	Clonogenic assay expressed as the number of colonies formed per square centimeter
											%	%		p-values
	HT-29	exp 1	exp 2	exp 3	exp 4	exp 5	exp 6				mean	SD
									mean	SD					CON	MONO-CM	MACRO-CM
	CON	7.83333	5.11111	4	4.44444	5	5.22222		5.26852	1.2224	100	23.2019		CON
	MONO-CM	7.07895	7.22222	5.44444	6	6.27778	5.66667		6.28168	0.668184	119.23	12.6826		MONO-CM	0.8330
	MACRO-CM	6.91228	4.38889	4.16667	4.11111	4.55556	4.11111		4.7076	0.999126	89.3534	18.9641		MACRO-CM	0.0269	0.0277
											%	%
	Caco2	exp 1	exp 2	exp 3	exp 4	exp 5	exp 6				mean	SD
															CON	MONO-CM	MACRO-CM
	CON	2.63158	1.77778	1.55556	2.16667	1.61111	1.66667		1.90156	0.382489	100	20.1145		CON
	MONO-CM	2.20175	2.22222	2.38889	2	1.72222	1.66667		2.03363	0.265459	106.945	13.96		MONO-CM	0.3454
	MACRO-CM	0.377193	0.277778	0.0555556	0.111111	0.166667	0.222222		0.201754	0.1063	10.6099	5.59017		MACRO-CM	0.0464	0.0277

## Sheet: Fig3B
	HT-29	exp 1
				healing distance (mm)
	CON	0	0.1425	0.1825	mitj
		0	0.0465027	0.0217945	error
	MONO-CM	0	0.1265	0.175	mitj
		0	0.0354824	0.060208	error
	MACRO-CM	0	0.22	0.3775	mitj
		0	0.0331662	0.0456892	error
	hours	0	24	48
	HT-29 / EF64	exp 2
				healing distance (mm)
	CON	0	0.065	0.1275	mitj
		0	0.034821	0.0456892	error
	MONO-CM	0	0.1375	0.235	mitj
		0	0.0596867	0.0502494	error
	MACRO-CM	0	0.274167	0.4675	mitj
		0	0.058476	0.087178	error
	hours	0	24	48
	HT-29 / EF64	mean
				healing distance (mm)
	CON	0	0.10375	0.155	mitj
		0	0.03875	0.0275	error
	MONO-CM	0	0.132	0.205	mitj
		0	0.0055	0.03	error
	MACRO-CM	0	0.247083	0.4225	mitj
		0	0.0270833	0.045	error
	hours	0	24	48

## Sheet: Fig3C
																	p-values
		Conditioned media from THP-1																														Conditioned media from THP-1
		HT-29	exp 1	exp 2	exp 3	exp 4	exp 5	exp 6	exp 7	exp 8	exp 9	exp 10		mean	SD																	HT-29	mean	SD
																		CON	MONO-CM	MACRO-CM
	Migration	CON	1	1	1	1	1	1	1	1	1			1	0		CON														Migration	CON	1	0
		MONO-CM	1.0608	1.06506	1.13999	1.01356	1.08187	1.10912	0.917841	1.18237	1.0138			1.06493	0.0734639		MONO-CM	0.0506														MONO-CM	1.06493	0.0734639
		MACRO-CM	2.51446	2.81229	3.27362	5.20555	3.28068	3.86726	1.41997	2.19081	1.41958			2.88714	1.1341		MACRO-CM	0.0077	0.0077													MACRO-CM	2.88714	1.1341
	Invasion	CON	1	1	1	1	1	1	1	1	1			1	0		CON														Invasion	CON	1	0
		MONO-CM	1.39538	1.32895	1.4591	1.07788	1.25823	1.15658	0.926637	1.16007	0.880975			1.18265	0.187827		MONO-CM	0.0284														MONO-CM	1.18265	0.187827
		MACRO-CM	2.46416	2.79002	3.42105	2.85058	2.90903	2.98176	1.46471	2.28701	1.60808			2.53071	0.611033		MACRO-CM	0.0077	0.0077													MACRO-CM	2.53071	0.611033
		SW620	exp 1	exp 2	exp 3	exp 4	exp 5	exp 6	exp 7	exp 8	exp 9	exp 10																				SW620
																		CON	MONO-CM	MACRO-CM
	Migration	CON	1	1	1	1	1	1	1					1	0		CON														Migration	CON	1	0
		MONO-CM	1.12964	0.921132	0.912763	0.892	0.963087	1.22565	0.837411					0.983098	0.130394		MONO-CM	0.7353														MONO-CM	0.983098	0.130394
		MACRO-CM	3.15295	2.1333	6.05977	3.13	2.67114	3.46266	1.88665					3.21378	1.2759		MACRO-CM	0.0180	0.0180													MACRO-CM	3.21378	1.2759
	Invasion	CON	1	1	1	1	1	1	1	1	1	1		1	0		CON														Invasion	CON	1	0
		MONO-CM	1.12052	0.941748	1.23579	0.971015	0.90159	1.00936	0.71333	1.01255	1.02944	0.870496		0.980584	0.134288		MONO-CM	0.6465														MONO-CM	0.980584	0.134288
		MACRO-CM	2.53623	2.06426	7.63579	2.45652	2.04175	2.55382	3.89595	1.29521	1.20656	1.39881		2.70849	1.80647		MACRO-CM	0.0051	0.0051													MACRO-CM	2.70849	1.80647
		Conditioned media from U937																														Conditioned media from U937
		HT-29	exp 1	exp 2	exp 3	exp 4	exp 5	exp 6	exp 7	exp 8	exp 9	exp 10		mean	SD																	HT-29	mean	SD
																		CON	MONO-CM	MACRO-CM
	Migration	CON	1	1	1	1	1	1						1	0		CON														Migration	CON	1	0
		MONO-CM	1.4268	1.19327	1.12952	1.13429	1.08466	1.05866						1.1712	0.121841		MONO-CM	0.0277														MONO-CM	1.1712	0.121841
		MACRO-CM	2.67107	2.31985	2.13012	2.30158	2.16438	2.34665						2.32228	0.175375		MACRO-CM	0.0277	0.0277													MACRO-CM	2.32228	0.175375
	Invasion	CON	1	1	1	1	1	1						1	0		CON														Invasion	CON	1	0
		MONO-CM	1.268	1.07354	1.34831	1.1726	1.08364	1.09467						1.17346	0.103094		MONO-CM	0.0277														MONO-CM	1.17346	0.103094
		MACRO-CM	2.39441	2.49101	2.77383	1.71932	1.79779	1.84804						2.17073	0.400691		MACRO-CM	0.0277	0.0277													MACRO-CM	2.17073	0.400691
		SW620	exp 1	exp 2	exp 3	exp 4	exp 5	exp 6	exp 7	exp 8	exp 9	exp 10																				SW620
																		CON	MONO-CM	MACRO-CM
	Migration	CON	1	1	1	1	1	1						1	0		CON														Migration	CON	1	0
		MONO-CM	1.1717	0.938762	1.41221	1.93151	0.974227	0.960227						1.23144	0.353958		MONO-CM	0.3454														MONO-CM	1.23144	0.353958
		MACRO-CM	4.60254	2.83974	4.73435	6.7032	2.89519	3.33523						4.18504	1.3548		MACRO-CM	0.0277	0.0277													MACRO-CM	4.18504	1.3548
	Invasion	CON	1	1	1	1	1	1						1	0		CON														Invasion	CON	1	0
		MONO-CM	1.7234	0.917106	1.68847	1.94958	1.12445	1.13995						1.42383	0.379292		MONO-CM	0.0464														MONO-CM	1.42383	0.379292
		MACRO-CM	6.1253	2.87189	4.60757	8.72269	2.91921	3.26209						4.75146	2.11293		MACRO-CM	0.0277	0.0277													MACRO-CM	4.75146	2.11293

## Sheet: Fig4 M1M2
	RT-PCR analysis of the expression of macrophagic M1 and M2 markers
	MPA is medroxyprogesterone, included as a M1-to-M2 inducer reference.
		THP-1														U937
				exp 1	exp 2	exp 3		mean	SD		mean	SD						exp 1	exp 2	exp 3	exp 4		mean	SD		mean	SD
	M1	IL6 ----------														IL6 ----------
		MONO-CM		6.36799	0.294976	0.627583		2.43018	2.78776		1	1.14714				MONO-CM		0.23819	1.4769	1.13655	0.757576		0.902304	0.46017		1	0.509994
		MACRO-CM		53.7669	59.6253	84.3075		65.8999	13.234		27.1173	5.4457				MACRO-CM		71.3507	82.0421	35.256	59.5165		62.0413	17.3963		68.7587	19.2799
		MPA-CON		72.0938	85.8536			78.9737	6.87989		32.4971	2.83102				MPA-CON			55.8471	108.975			82.4112	26.5641		91.3341	29.4403
		MPA		10.0437	11.265			10.6544	0.610662		4.38419	0.251283				MPA			5.16202	16.3202			10.7411	5.57911		11.9041	6.18318
	M1	IL1B ----------														IL1B ----------
		MONO-CM		0.239125	0.162089	0.384536		0.261916	0.0922323		1	0.352144				MONO-CM		0.540099	0.43716	0.447215	0.643739		0.517053	0.0834279		1	0.161353
		MACRO-CM		1582.82	899.173	2545.43		1675.81	675.291		6398.25	2578.27				MACRO-CM		569.097	544.535	310.935	431.969		464.134	102.453		897.652	198.147
		MPA-CON		1917.89	1694.39			1806.14	111.753		6895.87	426.675				MPA-CON			876.4	918.129			897.264	20.8644		1735.34	40.3526
		MPA		187.042	291.842			239.442	52.3998		914.193	200.063				MPA			36.7601	47.9923			42.3762	5.61607		81.9571	10.8617
	M1	CXCL10 ----------														CXCL10 ----------
		MONO-CM		1.82498	0.306302	0.0666787		0.732653	0.778561		1	1.06266				MONO-CM		0.367015	0.591297	0.461825	1.31086		0.682749	0.371276		1	0.543795
		MACRO-CM		208.332	154.701	7.72274		123.585	84.8022		168.682	115.747				MACRO-CM		459.8	384.339	194.741	981.897		505.194	291.673		739.941	427.204
		MPA-CON		117.054	76.2263			96.64	20.4137		131.904	27.8627				MPA-CON			120.167	38.7919			79.4793	40.6874		116.411	59.5934
		MPA		28.125	17.8388			22.9819	5.14309		31.3681	7.01982				MPA			30.179	43.4341			36.8065	6.62757		53.9093	9.70718
	M2	CD163 ----------														CD163 ----------
		MONO-CM		0.665032	0.256769	1.35929		0.760365	0.455123		1	0.598559				MONO-CM		0.0148052	0.0212237	0.949678	4.11822		1.27598	1.68447		1	1.32014
		MACRO-CM		217.82	221.055	371.086		269.987	71.5003		355.076	94.0342				MACRO-CM		39.979	51.0413	26.8274	81.8118		49.9149	20.3128		39.1188	15.9193
		MPA-CON		215.567	221.712			218.639	3.07283		287.545	4.04126				MPA-CON			34.572	27.79			31.181	3.39101		24.4369	2.65757
		MPA		3605.85	2763.36			3184.61	421.244		4188.26	554.002				MPA			1299.02	1134.14			1216.58	82.4432		953.446	64.6116
	M2	IL10 ----------														IL10 ----------
		MONO-CM		5.56708	1.56913	1.41551		2.85057	1.92188		1	0.674209				MONO-CM		0.844241	1.4295	1.18577	1.75397		1.30337	0.33301		1	0.255499
		MACRO-CM		109.286	55.1325	367.314		177.244	136.206		62.1785	47.782				MACRO-CM		73.9093	77.9926	34.654	72.4338		64.7474	17.4933		49.6768	13.4216
		MPA-CON		83.4539	60.9987			72.2263	11.2276		25.3375	3.93873				MPA-CON			35.3212	31.433			33.3771	1.94411		25.6082	1.4916
		MPA		417.418	353.78			385.599	31.8187		135.271	11.1622				MPA			40.588	46.1224			43.3552	2.7672		33.2638	2.12311
	M1	TNF ----------														TNF ----------
		MONO-CM		1.72528	1.20477	0.420852		1.11697	0.536136		1	0.479993				MONO-CM		1.55912	2.08372	2.10824	1.00888		1.68999	0.450276		1	0.266437
		MACRO-CM		1.61029	1.31456	1.96699		1.63061	0.266738		1.45986	0.238806				MACRO-CM		5.16741	4.85226	2.40328	3.7963		4.05481	1.0803		2.39931	0.639235
		MPA-CON		1.34865	1.41085			1.37975	0.0311035		1.23527	0.0278464				MPA-CON			4.1038	2.67219			3.388	0.715805		2.00475	0.423556
		MPA		0.636856	0.771132			0.703994	0.067138		0.630273	0.0601075				MPA			1.45176	1.11406			1.28291	0.16885		0.759123	0.0999122
	M1	IL12A ----------														IL12A ----------
		MONO-CM		1.29018	1.20459	1.48687		1.32721	0.11818		1	0.0890439				MONO-CM		0.862484	1.75073	1.15674	1.65974		1.35742	0.364461		1	0.268495
		MACRO-CM		1.57949	1.42321	1.03197		1.34489	0.230282		1.01332	0.173508				MACRO-CM		0.110628	0.0452362	0.0410808	0.0564002		0.0633362	0.0278725		0.0466592	0.0205334
		MPA-CON		1.59688	1.36613			1.4815	0.115374		1.11625	0.0869296				MPA-CON			0.0607102	0.0221872			0.0414487	0.0192615		0.0305349	0.0141897
		MPA		0.696604	1.01555			0.856075	0.159471		0.645016	0.120154				MPA			0.0116365	0.0205754			0.0161059	0.00446945		0.0118651	0.0032926
	M1	1L12B ----------														1L12B ----------
		MONO-CM		4.76779	1.46096	1.16804		2.4656	1.63228		1	0.662023				MONO-CM		1.28876	2.2607	1.18987	1.2246		1.49098	0.445808		1	0.299003
		MACRO-CM		1.29781	0.721242	0.77683		0.931961	0.259689		0.377986	0.105325				MACRO-CM		1.43227	1.27052	0.408183	0.710541		0.955378	0.414158		0.640771	0.277775
		MPA-CON		0.593331	0.720526			0.656929	0.0635972		0.266438	0.0257938				MPA-CON			0.526266	0.289215			0.40774	0.118525		0.273471	0.0794947
		MPA		1.32507	1.10152			1.21329	0.111774		0.492089	0.0453336				MPA			0.732255	0.534229			0.633242	0.0990132		0.424715	0.0664081
	M2	TGFB ----------														TGFB ----------
		MONO-CM		1.52457	1.10042	0.990709		1.20523	0.230205		1	0.191005				MONO-CM		1.29973	1.39806	1.57517	1.28512		1.38952	0.115649		1	0.0832293
		MACRO-CM		3.8905	2.68391	2.99758		3.19066	0.511159		2.64735	0.424117				MACRO-CM		2.76188	2.64603	1.39473	2.876		2.41966	0.5973		1.74136	0.42986
		MPA-CON		4.078	3.69226			3.88513	0.192868		3.22355	0.160026				MPA-CON			2.04846	1.22338			1.63592	0.412542		1.17732	0.296895
		MPA		3.00942	2.78484			2.89713	0.112292		2.40379	0.0931707				MPA			1.73905	1.70792			1.72349	0.0155645		1.24034	0.0112013

## Sheet: Fig5 THP-1
	Transient transfections with the luciferase TOP/fop reporter vectors (beta-catenin transcriptional activity)
	Fold induction (relative units)
	Conditioned media from THP-1											p-values
	HT-29	exp 1	exp 2	exp 3	exp 4	exp 5	exp 6		mean	SD
													pGL3 CON	pGL3 MONO-CM	pGL3 MACRO-CM
	pGL3 CON	0.0918865	2.52064	2.48073	1.48452	1.57927	2.26704		1.73735	0.840951		pGL3 CON
	pGL3 MONO-CM	0.090198	2.85278	1.97871	2.03256	1.60213	1.27236		1.63812	0.844404		pGL3 MONO-CM	0.9165
	pGL3 MACRO-CM	0.0480507	0.987102	1.10991	0.804483	0.441641	1.35131		0.790415	0.433648		pGL3 MACRO-CM	0.0277	0.0747
													fop-EIB CON	fop-EIB MONO-CM	fop-EIB MACRO-CM
	fop-EIB CON	0.242757	0.978457	1.0225	1.1959	0.688831	0.814252		0.823784	0.304899		fop-EIB CON
	fop-EIB MONO-CM	0.35394	1.22105	0.94567	1.19392	1.02662	0.877231		0.936404	0.288192		fop-EIB MONO-CM	0.1730
	fop-EIB MACRO-CM	0.512047	1.08739	0.80416	0.843968	0.646913	0.905614		0.800016	0.183508		fop-EIB MACRO-CM	0.9165	0.2489
													TOP-EIB CON	TOP-EIB MONO-CM	TOP-EIB MACRO-CM
	TOP-EIB CON	1	1	1	1	1	1		1	4.53247e-17		TOP-EIB CON
	TOP-EIB MONO-CM	0.936697	1.44082	0.997637	1.14606	0.824726	1.06907		1.06917	0.194276		TOP-EIB MONO-CM	0.6002
	TOP-EIB MACRO-CM	2.77363	1.32374	0.847061	0.841281	0.613225	0.832901		1.20531	0.733002		TOP-EIB MACRO-CM	0.9165	0.3454
	SW620	exp 1	exp 2	exp 3	exp 4				mean	SD
													pGL3 CON	pGL3 MONO-CM	pGL3 MACRO-CM
	pGL3 CON	0.00932595	0.0099352	0.0111225	0.038802				0.0172964	0.012433		pGL3 CON
	pGL3 MONO-CM	0.00845401	0.0110427	0.0165969	0.0317174				0.0169527	0.00901775		pGL3 MONO-CM	1
	pGL3 MACRO-CM	0.00535539	0.0228245	0.00603787	0.0750471				0.0273162	0.0284317		pGL3 MACRO-CM	0.4652	0.4652
													fop-EIB CON	fop-EIB MONO-CM	fop-EIB MACRO-CM
	fop-EIB CON	0.104192	0.0716726	0.0551747	0.0919389				0.0807445	0.018783		fop-EIB CON
	fop-EIB MONO-CM	0.0708275	0.0656516	0.081147	0.30826				0.131472	0.102221		fop-EIB MONO-CM	0.7150
	fop-EIB MACRO-CM	0.378175	0.293387	0.692529	0.0953773				0.364867	0.215217		fop-EIB MACRO-CM	0.0679	0.1441
													TOP-EIB CON	TOP-EIB MONO-CM	TOP-EIB MACRO-CM
	TOP-EIB CON	1	1	1	1				1	0		TOP-EIB CON
	TOP-EIB MONO-CM	1.06746	0.876565	0.823437	0.88173				0.912299	0.0924442		TOP-EIB MONO-CM	0.1441
	TOP-EIB MACRO-CM	3.21193	2.52299	3.19903	3.08267				3.00415	0.282327		TOP-EIB MACRO-CM	0.0679	0.0679

## Sheet: Fig5 U937
	Transient transfections with the luciferase TOP/fop reporter vectors (beta-catenin transcriptional activity)
	Fold induction (relative units)
	Conditioned media from U937
											p-values
	HT-29	exp 1	exp 2	exp 3	exp 4	exp 5		mean	SD
												pGL3 CON	pGL3 MONO-CM	pGL3 MACRO-CM
	pGL3 CON	2.355	1.24914	0.880975	1.02621	1.92957		1.48818	0.563109		pGL3 CON
	pGL3 MONO-CM	2.65627	0.539464	0.853458	1.27612	1.34668		1.3344	0.723067		pGL3 MONO-CM	0.5002
	pGL3 MACRO-CM	1.86824	0.54673	0.638793	0.869614	2.02415		1.18951	0.628664		pGL3 MACRO-CM	0.0796	0.5002
												fop-EIB CON	fop-EIB MONO-CM	fop-EIB MACRO-CM
	fop-EIB CON	0.981368	0.78387	0.622765	0.423559	0.820542		0.726421	0.18954		fop-EIB CON
	fop-EIB MONO-CM	1.91661	1.02722	0.728616	0.336381	0.952574		0.99228	0.520944		fop-EIB MONO-CM	0.0796
	fop-EIB MACRO-CM	0.827325	0.478236	0.372256	0.273564	0.716738		0.533624	0.208101		fop-EIB MACRO-CM	0.0431	0.0431
												TOP-EIB CON	TOP-EIB MONO-CM	TOP-EIB MACRO-CM
	TOP-EIB CON	1	1	1	1	1		1	0		TOP-EIB CON
	TOP-EIB MONO-CM	2.30975	1.1896	1.0943	1.34904	1.16288		1.42112	0.452096		TOP-EIB MONO-CM	0.0431
	TOP-EIB MACRO-CM	1.63726	0.819887	3.37702	0.939109	6.73769		2.70219	2.21478		TOP-EIB MACRO-CM	0.2249	0.6858
	SW620	exp 1	exp 2	exp 3	exp 4			mean	SD
												pGL3 CON	pGL3 MONO-CM	pGL3 MACRO-CM
	pGL3 CON	0.0383002	0.077788	0.0324074	0.0447437			0.0483098	0.0175696		pGL3 CON
	pGL3 MONO-CM	0.043423	0.0462353	0.0378268	0.0435383			0.0427558	0.00306022		pGL3 MONO-CM	1
	pGL3 MACRO-CM	0.0356925	0.0330368	0.0285435	0.0287479			0.0315052	0.00301057		pGL3 MACRO-CM	0.0679	0.0679
												fop-EIB CON	fop-EIB MONO-CM	fop-EIB MACRO-CM
	fop-EIB CON	0.0785329	0.0866649	0.0805517	0.0857024			0.082863	0.0034135		fop-EIB CON
	fop-EIB MONO-CM	0.0800167	0.099546	0.0815437	0.078453			0.0848898	0.00853198		fop-EIB MONO-CM	0.4652
	fop-EIB MACRO-CM	0.328536	0.244627	0.274939	0.243921			0.273006	0.0344187		fop-EIB MACRO-CM	0.0679	0.0679
												TOP-EIB CON	TOP-EIB MONO-CM	TOP-EIB MACRO-CM
	TOP-EIB CON	1	1	1	1			1	0		TOP-EIB CON
	TOP-EIB MONO-CM	0.917211	0.997452	0.839401	0.992877			0.936735	0.0646016		TOP-EIB MONO-CM	0.0679
	TOP-EIB MACRO-CM	3.37106	2.97433	2.67403	2.41347			2.85822	0.356444		TOP-EIB MACRO-CM	0.0679	0.0679

## Sheet: Figs 6-7-8 THP-1
	RT-PCR analysis of the expression of beta-catenin target genes and EMT-related genes.
	HT-29																	SW620
	EMT markers																	EMT markers
			exp 1	exp 2	exp 3	exp 4	exp 5	exp 6	exp 7		mean	SD		mean	SD					exp 1	exp 2	exp 3	exp 4	exp 5	exp 6	exp 7		mean	SD		mean	SD
	FN1 ----------																	FN1 ----------
	CON		1.06092	1	1.01716	1.2831	1.01697				1.07563	0.105679		1	0.0982488			CON		1.00158	1.00606	1.01181	1.0004	1.01418				1.0068	0.00544696		1	0.00541016
	MONO-CM		4.13554	1.2283	1.10111	0.705127	0.694751				1.57296	1.29866		1.46237	1.20735			MONO-CM		1.86284	0.893157	0.849505	0.823603	2.58534				1.40289	0.708716		1.39341	0.703927
	MACRO-CM		17.5242	2.88759	4.39737	1.72754	1.2807				5.56349	6.07679		5.17231	5.64952			MACRO-CM		2.97065	3.97478	6.21758	7.13736	10.0495				6.06998	2.48972		6.02896	2.4729
	VIM ----------																	VIM ----------
	CON		1.00095	1.00027	1.00344	1.13982	1.02538				1.03397	0.0537332		1	0.0519677			CON		1.00013	1.00181	1.00888	1.00013	1.00785				1.00376	0.003821		1	0.00380668
	MONO-CM		0.521208	0.878519	1.11413	0.911931	0.575513				0.80026	0.221581		0.773967	0.2143			MONO-CM		1.14237	0.940544	0.623153	0.649393	0.912839				0.85366	0.194558		0.850462	0.193829
	MACRO-CM		6.8804	2.67086	4.51834	3.16144	6.03322				4.65285	1.61481		4.49998	1.56176			MACRO-CM		2.62237	4.51924	2.96158	3.32924	5.35028				3.75654	1.02202		3.74247	1.01819
	ITGB6 ----------																	ITGB6 ----------
	CON		1.00148	1.00108	1.00179	1.00498	1.00105				1.00208	0.00147932		1	0.00147625			CON		1.0071	1.00195	1.00051	1.00331	1.0657				1.01572	0.0250866		1	0.0246984
	MONO-CM		1.59842	1.32707	0.911653	1.6219	1.60758				1.41332	0.273721		1.41039	0.273153			MONO-CM		2.12965	0.954327	0.765504	0.761688	1.36793				1.19582	0.516452		1.17732	0.508462
	MACRO-CM		1.2959	1.30239	0.58205	0.961998	0.67501				0.963469	0.301353		0.961471	0.300728			MACRO-CM		1.48253	1.97514	1.25049	2.1767	0.731309				1.52323	0.516611		1.49967	0.508618
	S100A4 ----------																	S100A4 ----------
	CON		1.00098	1.00017	1.00323	1.00002	1.00324				1.00153	0.00142964		1	0.00142745			CON		1.00577	1.00022	1.00017	1.00044	1.08845				1.01901	0.0347866		1	0.0341376
	MONO-CM		1.73635	1.06388	0.983161	1.14997	1.12515				1.2117	0.268567		1.20985	0.268157			MONO-CM		1.88711	0.853782	0.636012	0.869219	1.00026				1.04928	0.434926		1.0297	0.426812
	MACRO-CM		1.42759	1.30755	0.80962	0.41212	0.711214				0.933619	0.37964		0.932194	0.379061			MACRO-CM		0.872522	1.70993	2.0236	2.54098	3.87239				2.20388	0.994642		2.16277	0.976085
	EMT transcription factors																	EMT transcription factors
	ZEB1-2 ----------																	ZEB1-2 ----------
	CON		1.0014	1.00034	1.00421	1.01612	1.01216	1.03895	1.00002		1.01046	0.0129777		1	0.0128434			CON		1.01823	1.00224	1.04607	1.02593	1.07059	1	1.2374		1.05721	0.0770578		1	0.072888
	MONO-CM		3.19742	1.32043	0.950067	0.653784	0.829043	1.33384	0.627212		1.27311	0.829044		1.25994	0.820464			MONO-CM		2.10791	0.912466	1.50683	0.825615	1.5223	0.9565	1.424		1.32223	0.422586		1.25068	0.399719
	MACRO-CM		2.25741	2.68403	0.96624	1.34114	1.5606	2.52956	1.6521		1.85587	0.595943		1.83666	0.589775			MACRO-CM		1.17137	1.13681	1.30489	1.16998	2.16352	1.30313	1.62481		1.41064	0.343426		1.33431	0.324842
	SNAI1 ----------																	SNAI1 ----------
	CON		1.00028	1.00111	1.02119	1.00564	1.0022				1.00608	0.00776945		1	0.00772247			CON		1.00028	1.00111	1.00093	1.00001	1.00054				1.00057	0.000406693		1	0.00040646
	MONO-CM		0.316676	1.17425	0.88582	2.30116	0.950361				1.12565	0.652207		1.11885	0.648263			MONO-CM		1.05503	0.823139	1.01993	1.1565	0.91211				0.993341	0.115499		0.992772	0.115433
	MACRO-CM		0.633287	0.341163	1.40878	1.19706	3.56549				1.42915	1.13449		1.42051	1.12763			MACRO-CM		0.501583	0.651671	0.467226	0.446056	0.393807				0.492069	0.087124		0.491786	0.087074
	SNAI2 ----------																	SNAI2 ----------
	CON										#DIV/0!	#DIV/0!		#DIV/0!	#DIV/0!			CON		1	1.0003	1	1	1.01855				1.00377	0.00739053		1	0.00736277
	MONO-CM										#DIV/0!	#DIV/0!		#DIV/0!	#DIV/0!			MONO-CM		1.78058	0.592357	1.02589	0.687634	1.93372				1.20404	0.55451		1.19952	0.552427
	MACRO-CM										#DIV/0!	#DIV/0!		#DIV/0!	#DIV/0!			MACRO-CM		1.87137	2.35253	2.25094	1.64621	2.94781				2.21377	0.446948		2.20546	0.44527
	TWIST ----------																	TWIST ----------
	CON										#DIV/0!	#DIV/0!		#DIV/0!	#DIV/0!			CON										#DIV/0!	#DIV/0!		#DIV/0!	#DIV/0!
	MONO-CM										#DIV/0!	#DIV/0!		#DIV/0!	#DIV/0!			MONO-CM										#DIV/0!	#DIV/0!		#DIV/0!	#DIV/0!
	MACRO-CM										#DIV/0!	#DIV/0!		#DIV/0!	#DIV/0!			MACRO-CM										#DIV/0!	#DIV/0!		#DIV/0!	#DIV/0!
	beta-catenin targets																	beta-catenin targets
	MMP7 ----------																	MMP7 ----------
	CON		1.00444	1.00274	1.00144	1.01199	1.00055				1.00423	0.00409215		1	0.00407491			CON		1.01174	1.00034	1.01717	1.02003	1				1.00986	0.00834722		1	0.00826574
	MONO-CM		0.703431	0.738699	0.859506	0.684959	1.05552				0.808422	0.13769		0.805016	0.137109			MONO-CM		1.80994	0.839452	0.820039	0.622414	0.88667				0.995704	0.417011		0.985985	0.412941
	MACRO-CM		28.7205	44.0513	10.874	6.73884	13.9305				20.863	13.7606		20.7751	13.7026			MACRO-CM		10.7512	16.6015	5.51318	5.75557	3.85302				8.49488	4.66367		8.41196	4.61814
	PTGS2 ----------																	PTGS2 ----------
	CON		1.0004	1.01114	1.00009	1.00296	1.00143				1.0032	0.00409232		1	0.00407924			CON		1.0004	1.01114	1	1.02821	1.04827				1.0176	0.0184416		1	0.0181226
	MONO-CM		0.770588	2.70695	0.760807	1.54445	1.89716				1.53599	0.733268		1.53108	0.730926			MONO-CM		2.56727	1.89754		0.452482	0.578049				1.37384	0.891729		1.35007	0.876304
	MACRO-CM		4.78196	6.7247	2.56802	4.72554	6.09241				4.97853	1.4285		4.96262	1.42393			MACRO-CM		3.78745	12.8452	2.57674						6.40312	4.58195		6.29236	4.50269
	MET ----------																	MET ----------
	CON		1.03722	1.01817	1.00004	1.00051	1.00157				1.0115	0.0145369		1	0.0143716			CON		1.03722	1.01817	1.00102	1.00016	1.00033				1.01138	0.0146229		1	0.0144584
	MONO-CM		0.491248	2.4519	0.984525	1.49884	1.36822				1.35895	0.6492		1.34349	0.641817			MONO-CM		1.63663	1.71875	1.29085	0.861664	1.14807				1.33119	0.315948		1.31622	0.312394
	MACRO-CM		3.05951	2.6816	2.10679	2.28197	2.90513				2.607	0.361957		2.57736	0.357841			MACRO-CM		2.42322	5.12226	3.89142	2.47678	3.28737				3.44021	1.00187		3.40151	0.990596
	CCD1 ----------																	CCD1 ----------
	CON		1.00033	1.00102	1.00371	1.00459	1.0004				1.00201	0.00178618		1	0.0017826			CON		1.00261	1.12067	1.00024	1.00042	1.00023				1.02483	0.0479255		1	0.0467642
	MONO-CM		0.434885	1.54522	0.870579	1.44168	1.21296				1.10106	0.405642		1.09886	0.404829			MONO-CM		1.33431	2.04348	1.1538	1.06681	1.12059				1.3438	0.36119		1.31123	0.352438
	MACRO-CM		1.40456	1.40379	1.43682	2.15171	2.53863				1.7871	0.471952		1.78352	0.471006			MACRO-CM		2.31794	8.60529	7.77553	4.97206	5.18522				5.77121	2.23412		5.63136	2.17998
	ID2 ----------																	ID2 ----------
	CON		1.00019	1.00828	1.00003	1.00009	1.00105				1.00193	0.00319938		1	0.00319322			CON		1.00298	1.00856	1.00439	1.00062	1.0657				1.01645	0.0247597		1	0.0243591
	MONO-CM		0.361557	1.8379	0.960456	1.34296	1.60758				1.22209	0.519885		1.21974	0.518885			MONO-CM		1.46009	1.14304	1.0526	0.920538	1.36793				1.18884	0.199147		1.1696	0.195925
	MACRO-CM		0.292222	0.287571	0.228189	0.303626	0.67501				0.357324	0.160989		0.356636	0.160679			MACRO-CM		3.06383	5.84622	0.494485	0.486264	0.731309				2.12442	2.09835		2.09005	2.06439
	MYC ----------																	MYC ----------
	CON		1.00072	1.00525	1	1.00003	1.00022				1.00125	0.00201659		1	0.00201408			CON		1.00072	1.00525	1.0046	1.00019	1.00002				1.00216	0.00227866		1	0.00227376
	MONO-CM		0.5064	1.42837	0.814114	2.01806	1.453				1.24399	0.530225		1.24244	0.529566			MONO-CM		1.68711	1.00127	1.636	1.17751	1.13482				1.32734	0.279479		1.32449	0.278877
	MACRO-CM		0.834372	0.892899	0.951187	1.1753	2.21226				1.2132	0.5127		1.21169	0.512062			MACRO-CM		0.660847	1.70557	0.55912	0.524113	0.688514				0.827632	0.443207		0.825852	0.442254
	FGF18 ----------																	FGF18 ----------
	CON		1.00003	1.00431	1.01445	1.00216	1.00279				1.00475	0.00504283		1	0.00501901			CON		1.00001	1.00077	1.00002	1.00056	1.00355				1.00098	0.00131671		1	0.00131542
	MONO-CM		0.356255	0.863042	0.810218	1.39283	1.00791				0.886051	0.334257		0.881866	0.332678			MONO-CM		1.46817	1.06754	0.867364	0.649114	0.787135				0.967864	0.284465		0.966915	0.284186
	MACRO-CM		0.174291	0.275034	0.154862	0.245634	0.290478				0.22806	0.054149		0.226983	0.0538932			MACRO-CM		1.82355	4.53499	1.56283	1.05809	1.02019				1.99993	1.3035		1.99797	1.30223
	FGF20 ----------																	FGF20 ----------
	CON		1.00011	1.08213	1.00036	1.04784	1.01229				1.02855	0.0319708		1	0.0310835			CON		1.01039	1.02306	1.04546	1.00399	1.02744				1.02207	0.0144235		1	0.0141121
	MONO-CM		1.10234	1.94672	0.795785	1.72033	1.57132				1.4273	0.419719		1.38769	0.40807			MONO-CM		1.85383	0.686176	0.885465	0.688751	0.847183				0.992281	0.438306		0.970854	0.428841
	MACRO-CM		2.45412	0.645341	1.10271	1.91451	1.22221				1.46778	0.639126		1.42704	0.621387			MACRO-CM		0.498666	0.675088	0.444979	0.207863	0.650537				0.495427	0.168277		0.484729	0.164643
	BIRC5 ----------																	BIRC5 ----------
	CON		1.00021	1.00331	1.00075	1.00281	1.00105				1.00162	0.00121131		1	0.00120935			CON		1.0026	1.00057	1	1.00183	1.0657				1.01414	0.0257944		1	0.0254348
	MONO-CM		0.43078	1.2929	0.846305	1.42838	1.60758				1.12119	0.427237		1.11937	0.426545			MONO-CM		1.25586	1.10729	0.947882	1.16942	1.36793				1.16968	0.141293		1.15337	0.139323
	MACRO-CM		0.971566	0.689094	0.5754	0.329244	0.67501				0.648063	0.206876		0.647013	0.206541			MACRO-CM		0.475605	0.577642	0.642305	0.527362	0.731309				0.590845	0.0892892		0.582606	0.0880442
	LGR ----------																	LGR ----------
	CON		1.00002	1.00188	1.00119	1.01278					1.00397	0.00512911		1	0.00510884			CON		1.00032	1.0007	1.00009						1.00037	0.000252821		1	0.000252728
	MONO-CM		0.506774	0.697611	0.798348	0.485892					0.622156	0.130975		0.619697	0.130458			MONO-CM		1.21635	0.969181	0.690917						0.958815	0.214631		0.958462	0.214552
	MACRO-CM		0.251618	0.0894383	0.0460166	0.037836					0.106227	0.0862017		0.105807	0.085861			MACRO-CM		0.194721	0.28234	0.242143						0.239734	0.0358108		0.239646	0.0357977
	CD44-1 ----------																	CD44-1 ----------
	CON		1.00541	1.00008	1.00093	1.00026					1.00167	0.00218316		1	0.00217952			CON		1.00196	1.00049	1.00057	1.00246					1.00137	0.000859431		1	0.000858256
	MONO-CM		0.787791	0.84211	1.02314	0.484298					0.784335	0.193908		0.783029	0.193585			MONO-CM		1.21727	1.1425	1.58714	0.69046					1.15934	0.318787		1.15776	0.318352
	MACRO-CM		0.585276	0.30787	0.0944803	0.0935035					0.270282	0.201737		0.269832	0.201401			MACRO-CM		1.31375	2.9307	1.4436	2.67257					2.09016	0.718775		2.0873	0.717792
	CD133-1 ----------																	CD133-1 ----------
	CON		1.00015	1.0072	1.00074						1.0027	0.00319318		1	0.00318459			CON		1.00019	1.00099	1.01528						1.00549	0.0069317		1	0.00689388
	MONO-CM		0.649192	1.21677	1.01872						0.961562	0.235213		0.958976	0.23458			MONO-CM		0.768096	0.895506	0.756195						0.806599	0.063054		0.802198	0.06271
	MACRO-CM		1.25621	1.06265	0.87528						1.06472	0.155523		1.06185	0.155104			MACRO-CM		0.996516	0.800499	1.11152						0.969511	0.128401		0.964221	0.1277
	Primer sequences not appearing in the main text

[truncated: 3 more sheets: Figs 6-7-8 U937, Fig9, Primers not in the main text]
